# Supplementary material for: Evaluation of the Sensitivity of Proteomics Methods Using the Absolute Copy Number of Proteins in a Single Cell as a Metric
Source: Proteomes. 2021 Jul 20;9(3):34. doi: 10.3390/proteomes9030034 (PMC8293326; doi:10.3390/proteomes9030034)
Supplement: Supplementary file 1 [file proteomes-09-00034-s001.zip]

Archive with 2 entries (2 files):
- SupplementalFigures.pptx
- SupplementalTable.xlsx
