# Supplementary material for: Evaluation of the Sensitivity of Proteomics Methods Using the Absolute Copy Number of Proteins in a Single Cell as a Metric
Source: Proteomes. 2021 Jul 20;9(3):34. doi: 10.3390/proteomes9030034 (PMC8293326; doi:10.3390/proteomes9030034)
Supplement: Supplementary file 1 [file proteomes-09-00034-s001.zip › SupplementalTable.xlsx]

## Sheet: Sheet1
File Description	#Proteins
HeLa Ruler 2013 (48hr)[7]	8613
HeLa HF 2018 (23 hr)[11]	14179
SomaScan 1300	1308
QE Classic 200ng 120min	2016
QE HF 200ng 120min	3487
Lumos HCD-IT 60min[19]	4435
Lumos HCD-IT 90min	4770
Lumos HCD-IT 120min	5098
Lumos HCD-IT 240min	5604
Fusion 1 HCD-IT 120min 1ug	3033
QE HF 60min 120k-15k 500ng	1920
QE HF 60min-120k-8k-500ng	1686
Velos OT-IT 30min (PRIDE PXD011070)	1171
Exploris 120min 120k-15k	3209
Exploris 120min 120k-8k	2810
QE HF ZipChip 12 min[20]	445
QE Highflow 2ug Digest (100min)	741
TIMSTOF Pro pasefDDA 120min[21]	5970
Exploris 480 FAIMS 21 min[22]	3182
BAMF Fusion 1 100ng 90min[23]	2285
Elite 120 min OT-OT	2158
Elite 210 min OT-OT	3936
Elite 540min OT-OT	4293
pasefDIA 120min[24]	7699
QE HF BoxCar 1ug 60min (MBR) [25]	6479
QE HF BoxCar 1ug 60min (MS/MS)	2505
Exploris 480 Micropillar 15k 1 hour	1897
Exploris 480 Micropillar 15k 3 hours	1991
Exploris 480 Micropillar 60k 3 hours	1808
Fusion 1 15cm column 20ng	2107
Fusion 1 15cm column 50ng	2550
Fusion 1 15cm column 100ng	2745
Fusion 1 15cm column 250ng	2847
Exploris Single Cell TMT[26]	769
Exploris single Cell Label Free[26]	608
